# Supplementary material for: Committed Human CD23-Negative Light-Zone Germinal Center B Cells Delineate Transcriptional Program Supporting Plasma Cell Differentiation
Source: Front Immunol. 2021 Dec 2;12:744573. doi: 10.3389/fimmu.2021.744573 (PMC8674954; doi:10.3389/fimmu.2021.744573)
Supplement: Supplementary file 1 [file DataSheet_1.zip]

Archive with 2 entries (2 files):
- Supplemental_Figures_Santamaria-et-al_revised-FINAL.pptx
- __MACOSX/._Supplemental_Figures_Santamaria-et-al_revised-FINAL.pptx
